# Supplementary material for: Managing Fetal Ovarian Cysts: Clinical Experience with a Rare Disorder
Source: Medicina (Kaunas). 2023 Apr 6;59(4):715. doi: 10.3390/medicina59040715 (PMC10145213; doi:10.3390/medicina59040715)
Supplement: Supplementary file 1 [file medicina-59-00715-s001.zip]

Archive with 1 entries (1 files):
- medicina-2324538-supplementary.pdf
